# Supplementary material for: Increased Dietary Intakes of Total Protein, Animal Protein and White Meat Protein Were Associated with Reduced Bone Loss—A Prospective Analysis Based on Guangzhou Health and Nutrition Cohort, South China
Source: Nutrients. 2023 Mar 16;15(6):1432. doi: 10.3390/nu15061432 (PMC10051092; doi:10.3390/nu15061432)
Supplement: Supplementary file 1 [file nutrients-15-01432-s001.zip]

Archive with 1 entries (1 files):
- nutrients-2257763-supplementary.pdf
